# Supplementary material for: Solution-Plasma Synthesis and Characterization of Transition Metals and N-Containing Carbon–Carbon Nanotube Composites
Source: Materials (Basel). 2024 Jan 8;17(2):320. doi: 10.3390/ma17020320 (PMC10817228; doi:10.3390/ma17020320)
Supplement: Supplementary file 1 [file materials-17-00320-s001.zip]

Archive with 1 entries (1 files):
- materials-2768809-supplementary.pdf
